# Supplementary material for: Long-term experimental hybridisation results in the evolution of a new sex chromosome in swordtail fish
Source: Nat Commun. 2018 Dec 3;9:5136. doi: 10.1038/s41467-018-07648-2 (PMC6277394; doi:10.1038/s41467-018-07648-2)
Supplement: Supplementary file 3 — Supplementary Data 1 [file 41467_2018_7648_MOESM3_ESM.xlsx]

## Sheet: Suppl_Data_1
Supplementary Data 1. Summary statistics of the 60 Xiphophorus hellerii individuals used to characterize the sex determination system of this swordtail species. Sample name, sex (M=male, F=female), pool ID, 8-base i5 and i7 outer barcodes, 6-base i5 and i7 inner barcodes, genetic class, total number of sequences before and after quality filtering, number of RAD loci detected and average coverage …
ID	Sex	Pool ID	outer_i5	inner_i7	inner_i5	inner_i7	Total reads	Retained reads	RAD loci	Depth of Coverage (x)
F_01	F	Xipho_01	TATAGCCT	ATTACTCG	AACCCG	AGTCAT	4197466	4010945	48311	42.14
F_02	F	Xipho_01	TATAGCCT	ATTACTCG	AACCCG	GATCGT	2887482	2757991	39370	35.64
F_03	F	Xipho_01	TATAGCCT	ATTACTCG	AACCCG	GCATTG	3684362	3644465	45422	42.28
F_04	F	Xipho_01	TATAGCCT	ATTACTCG	AACCCG	TTAATG	3186260	3154253	43060	37.89
F_05	F	Xipho_01	TATAGCCT	ATTACTCG	AAGGGA	AGTCAT	5084478	5061529	50666	54.33
F_06	F	Xipho_01	TATAGCCT	ATTACTCG	AAGGGA	GATCGT	4559016	4536840	47830	51.52
F_07	F	Xipho_01	TATAGCCT	ATTACTCG	AAGGGA	GCATTG	4619386	4603328	48475	51.39
F_08	F	Xipho_01	TATAGCCT	ATTACTCG	AAGGGA	TTAATG	5420010	5402629	53954	54.33
F_09	F	Xipho_01	TATAGCCT	ATTACTCG	CAACTA	AGTCAT	3906972	3870402	43907	46.55
F_10	F	Xipho_01	TATAGCCT	ATTACTCG	CAACTA	GATCGT	3443620	3414058	42343	43.28
F_11	F	Xipho_01	TATAGCCT	ATTACTCG	CAACTA	GCATTG	4112182	4090613	46816	46.1
F_12	F	Xipho_01	TATAGCCT	ATTACTCG	CAACTA	TTAATG	3482256	3467756	42328	42.87
F_13	F	Xipho_02	TATAGCCT	TCTCCGGA	AACCCG	AGTCAT	3656760	3535864	42805	42.3
F_14	F	Xipho_02	TATAGCCT	TCTCCGGA	AACCCG	GATCGT	2794544	2714210	38590	36.16
F_15	F	Xipho_02	TATAGCCT	TCTCCGGA	AACCCG	GCATTG	3252880	3223856	41499	40.93
F_16	F	Xipho_02	TATAGCCT	TCTCCGGA	AACCCG	TTAATG	4394740	4370119	48085	47.71
F_17	F	Xipho_02	TATAGCCT	TCTCCGGA	AAGGGA	AGTCAT	5244330	5221565	49074	58.35
F_18	F	Xipho_02	TATAGCCT	TCTCCGGA	AAGGGA	GATCGT	4235814	4216966	45413	50.67
F_19	F	Xipho_02	TATAGCCT	TCTCCGGA	AAGGGA	GCATTG	4771396	4753497	46676	55.32
F_20	F	Xipho_02	TATAGCCT	TCTCCGGA	AAGGGA	TTAATG	4332064	4320224	45798	51.04
F_21	F	Xipho_02	TATAGCCT	TCTCCGGA	CAACTA	AGTCAT	3773240	3738354	43240	45.39
F_22	F	Xipho_02	TATAGCCT	TCTCCGGA	CAACTA	GATCGT	3106022	3080153	39583	41.74
F_23	F	Xipho_02	TATAGCCT	TCTCCGGA	CAACTA	GCATTG	2379026	2359326	35833	33.94
F_24	F	Xipho_02	TATAGCCT	TCTCCGGA	CAACTA	TTAATG	2981618	2971131	39765	38.74
F_25	F	Xipho_03	TATAGCCT	AATGAGCG	AACCCG	AGTCAT	2864978	2741011	40388	33.63
F_26	F	Xipho_03	TATAGCCT	AATGAGCG	AACCCG	GATCGT	2453076	2366964	37210	31.91
F_27	F	Xipho_03	TATAGCCT	AATGAGCG	AACCCG	GCATTG	3055446	3029168	41827	37.25
F_28	F	Xipho_03	TATAGCCT	AATGAGCG	AACCCG	TTAATG	2530694	2508648	39093	32.65
F_29	F	Xipho_03	TATAGCCT	AATGAGCG	AAGGGA	AGTCAT	3423420	3404970	42015	42.77
F_30	F	Xipho_03	TATAGCCT	AATGAGCG	AAGGGA	GATCGT	2414940	2402175	36665	33.85
M_01	M	Xipho_03	TATAGCCT	AATGAGCG	AAGGGA	GCATTG	4575162	4549739	48996	49.61
M_02	M	Xipho_03	TATAGCCT	AATGAGCG	AAGGGA	TTAATG	3119916	3111479	41306	39.76
M_03	M	Xipho_03	TATAGCCT	AATGAGCG	CAACTA	AGTCAT	2436758	2404984	37098	32.54
M_04	M	Xipho_03	TATAGCCT	AATGAGCG	CAACTA	GATCGT	1881364	1856345	33601	28.41
M_05	M	Xipho_03	TATAGCCT	AATGAGCG	CAACTA	GCATTG	2531284	2511774	37517	34.69
M_06	M	Xipho_03	TATAGCCT	AATGAGCG	CAACTA	TTAATG	2440106	2427307	37277	33.74
M_07	M	Xipho_04	TATAGCCT	GGAATCTC	AACCCG	AGTCAT	4387930	4211172	51889	41.28
M_08	M	Xipho_04	TATAGCCT	GGAATCTC	AACCCG	GATCGT	3691232	3555890	47144	38.65
M_09	M	Xipho_04	TATAGCCT	GGAATCTC	AACCCG	GCATTG	3157644	3123139	44966	35.35
M_10	M	Xipho_04	TATAGCCT	GGAATCTC	AACCCG	TTAATG	3561162	3529045	48312	37.25
M_11	M	Xipho_04	TATAGCCT	GGAATCTC	AAGGGA	AGTCAT	4234744	4212703	52480	42.32
M_12	M	Xipho_04	TATAGCCT	GGAATCTC	AAGGGA	GATCGT	3805732	3788075	48586	41.2
M_13	M	Xipho_04	TATAGCCT	GGAATCTC	AAGGGA	GCATTG	3313382	3299198	44399	38.21
M_14	M	Xipho_04	TATAGCCT	GGAATCTC	AAGGGA	TTAATG	3592620	3581501	46112	40.66
M_15	M	Xipho_04	TATAGCCT	GGAATCTC	CAACTA	AGTCAT	3000628	2962347	42326	35.39
M_16	M	Xipho_04	TATAGCCT	GGAATCTC	CAACTA	GATCGT	2832880	2799526	40740	35.36
M_17	M	Xipho_04	TATAGCCT	GGAATCTC	CAACTA	GCATTG	3048306	3026292	42820	35.67
M_18	M	Xipho_04	TATAGCCT	GGAATCTC	CAACTA	TTAATG	3264020	3251830	44060	37.39
M_19	M	Xipho_05	ATAGAGGC	ATTACTCG	AACCCG	AGTCAT	4047224	3877860	50451	38.46
M_20	M	Xipho_05	ATAGAGGC	ATTACTCG	AACCCG	GATCGT	4014834	3881649	50384	39.9
M_21	M	Xipho_05	ATAGAGGC	ATTACTCG	AACCCG	GCATTG	3695232	3634941	49380	38.2
M_22	M	Xipho_05	ATAGAGGC	ATTACTCG	AACCCG	TTAATG	2936364	2906063	44220	32.82
M_23	M	Xipho_05	ATAGAGGC	ATTACTCG	AAGGGA	AGTCAT	3944404	3919254	50665	40.46
M_24	M	Xipho_05	ATAGAGGC	ATTACTCG	AAGGGA	GATCGT	3634924	3615751	47373	40.37
M_25	M	Xipho_05	ATAGAGGC	ATTACTCG	AAGGGA	GCATTG	3734204	3720611	47996	40.48
M_26	M	Xipho_05	ATAGAGGC	ATTACTCG	AAGGGA	TTAATG	3836638	3826504	50775	39.53
M_27	M	Xipho_05	ATAGAGGC	ATTACTCG	CAACTA	AGTCAT	2878586	2840096	42479	33.71
M_28	M	Xipho_05	ATAGAGGC	ATTACTCG	CAACTA	GATCGT	2202650	2172054	36385	30.41
M_29	M	Xipho_05	ATAGAGGC	ATTACTCG	CAACTA	GCATTG	3870158	3845189	50171	40.1
M_30	M	Xipho_05	ATAGAGGC	ATTACTCG	CAACTA	TTAATG	3493044	3477798	47541	37.75
