# Supplementary material for: Long-term experimental hybridisation results in the evolution of a new sex chromosome in swordtail fish
Source: Nat Commun. 2018 Dec 3;9:5136. doi: 10.1038/s41467-018-07648-2 (PMC6277394; doi:10.1038/s41467-018-07648-2)
Supplement: Supplementary file 4 — Supplementary Data 2 [file 41467_2018_7648_MOESM4_ESM.xlsx]

## Sheet: Suppl_Data_2
Supplementary Data 2. Location of the SNPs highly associated with sex in X. hellerii that exceed both the Bonferroni corrected (p-value = 7.64e-7) and the suggestive (p-value = 0.0001) significance thresholds.
X.maculatus_chromosome	SNP_location	P-value_Association
Linkage group 3	4344051	1.878e-11
Linkage group 4	30495424	1.66e-06
Linkage group 4	23136913	1.908e-06
Linkage group 7	11312268	8.104e-12
Linkage group 7	26403087	1.274e-05
Linkage group 7	26977098	1.807e-05
Linkage group 7	26977241	1.807e-05
Linkage group 7	26630349	5.439e-05
Linkage group 7	27015846	5.7e-05
Linkage group 7	27518071	5.832e-05
Linkage group 7	27299733	6.853e-05
Linkage group 7	28090541	6.853e-05
Linkage group 7	28090558	6.853e-05
Linkage group 7	28090567	6.853e-05
Linkage group 7	27632805	7.194e-05
Linkage group 7	28083644	7.548e-05
Linkage group 7	27396355	8.513e-05
Linkage group 7	27396420	8.513e-05
Linkage group 13	14546781	2.466e-05
Linkage group 13	14546995	6.305e-05
Linkage group 13	14546883	6.426e-05
Linkage group 16	1870206	1.268e-05
Linkage group 18	22618330	3.782e-13
Linkage group 18	22618373	3.782e-13
Linkage group 18	22618376	3.782e-13
Linkage group 18	22618381	3.782e-13
Linkage group 18	22618183	2.919e-12
Linkage group 18	22618253	2.919e-12
Linkage group 18	22618352	2.919e-12
Linkage group 18	22618421	2.919e-12
Linkage group 20	7630510	3.309e-09
Linkage group 21	20472770	7.499e-13
Linkage group 21	20473000	7.499e-13
Linkage group 21	20473088	7.499e-13
Linkage group 21	22668403	7.499e-13
Linkage group 21	22668433	7.499e-13
Linkage group 21	19034485	1.282e-12
Linkage group 21	19034539	1.282e-12
Linkage group 21	19034563	1.282e-12
Linkage group 21	19034581	1.282e-12
Linkage group 21	19034584	1.282e-12
Linkage group 21	19557133	1.476e-12
Linkage group 21	18678176	4.053e-12
Linkage group 21	18678197	4.053e-12
Linkage group 21	18678270	4.053e-12
Linkage group 21	21382372	7.704e-12
Linkage group 21	21382397	7.704e-12
Linkage group 21	21711063	7.704e-12
Linkage group 21	21711039	8.396e-12
Linkage group 21	22534679	8.396e-12
Linkage group 21	22534742	8.396e-12
Linkage group 21	18449158	1.49e-11
Linkage group 21	17825698	1.878e-11
Linkage group 21	17825784	1.878e-11
Linkage group 21	17860985	1.878e-11
Linkage group 21	17861224	1.878e-11
Linkage group 21	17861235	1.878e-11
Linkage group 21	17898089	1.878e-11
Linkage group 21	17898119	1.878e-11
Linkage group 21	17898133	1.878e-11
Linkage group 21	17898162	1.878e-11
Linkage group 21	17910468	1.878e-11
Linkage group 21	18066720	1.878e-11
Linkage group 21	18152455	1.878e-11
Linkage group 21	18165021	1.878e-11
Linkage group 21	18165251	1.878e-11
Linkage group 21	18247405	1.878e-11
Linkage group 21	18283240	1.878e-11
Linkage group 21	18384543	1.878e-11
Linkage group 21	18500930	1.878e-11
Linkage group 21	18518403	1.878e-11
Linkage group 21	18580591	1.878e-11
Linkage group 21	18614687	1.878e-11
Linkage group 21	18664404	1.878e-11
Linkage group 21	18728440	1.878e-11
Linkage group 21	18735415	1.878e-11
Linkage group 21	18749862	1.878e-11
Linkage group 21	18749869	1.878e-11
Linkage group 21	18749873	1.878e-11
Linkage group 21	18791245	1.878e-11
Linkage group 21	18832078	1.878e-11
Linkage group 21	18938640	1.878e-11
Linkage group 21	18938708	1.878e-11
Linkage group 21	18938719	1.878e-11
Linkage group 21	18999303	1.878e-11
Linkage group 21	18999487	1.878e-11
Linkage group 21	18999533	1.878e-11
Linkage group 21	18999563	1.878e-11
Linkage group 21	19032575	1.878e-11
Linkage group 21	19032595	1.878e-11
Linkage group 21	19048173	1.878e-11
Linkage group 21	19056591	1.878e-11
Linkage group 21	19056674	1.878e-11
Linkage group 21	19218832	1.878e-11
Linkage group 21	19546519	1.878e-11
Linkage group 21	19556886	1.878e-11
Linkage group 21	19556948	1.878e-11
Linkage group 21	19557206	1.878e-11
Linkage group 21	19577938	1.878e-11
Linkage group 21	19588397	1.878e-11
Linkage group 21	19697040	1.878e-11
Linkage group 21	20210235	1.878e-11
Linkage group 21	20386576	1.878e-11
Linkage group 21	20450071	1.878e-11
Linkage group 21	20450107	1.878e-11
Linkage group 21	20450278	1.878e-11
Linkage group 21	20886338	1.878e-11
Linkage group 21	21158506	1.878e-11
Linkage group 21	21716686	1.878e-11
Linkage group 21	21753926	1.878e-11
Linkage group 21	21754129	1.878e-11
Linkage group 21	21825973	1.878e-11
Linkage group 21	21827738	1.878e-11
Linkage group 21	21827828	1.878e-11
Linkage group 21	21835825	1.878e-11
Linkage group 21	21893367	1.878e-11
Linkage group 21	21893479	1.878e-11
Linkage group 21	22126984	1.878e-11
Linkage group 21	22127032	1.878e-11
Linkage group 21	22162000	1.878e-11
Linkage group 21	22190918	1.878e-11
Linkage group 21	22254576	1.878e-11
Linkage group 21	22263888	1.878e-11
Linkage group 21	22476001	1.878e-11
Linkage group 21	22521250	1.878e-11
Linkage group 21	22533402	1.878e-11
Linkage group 21	22536216	1.878e-11
Linkage group 21	22646791	1.878e-11
Linkage group 21	22650491	1.878e-11
Linkage group 21	22681197	1.878e-11
Linkage group 21	22696613	1.878e-11
Linkage group 21	22720667	1.878e-11
Linkage group 21	22809683	1.878e-11
Linkage group 21	22921611	1.878e-11
Linkage group 21	20375508	2.79e-11
Linkage group 21	20375531	2.79e-11
Linkage group 21	22536097	2.79e-11
Linkage group 21	20598136	3.507e-11
Linkage group 21	17529059	3.832e-11
Linkage group 21	17529061	3.832e-11
Linkage group 21	17529358	3.832e-11
Linkage group 21	17529376	3.832e-11
Linkage group 21	17815563	3.832e-11
Linkage group 21	17815569	3.832e-11
Linkage group 21	17815627	3.832e-11
Linkage group 21	17815712	3.832e-11
Linkage group 21	17815807	3.832e-11
Linkage group 21	17856862	3.832e-11
Linkage group 21	17856921	3.832e-11
Linkage group 21	17857204	3.832e-11
Linkage group 21	18470620	6.819e-11
Linkage group 21	18074384	9.426e-11
Linkage group 21	22243116	1.045e-10
Linkage group 21	13508348	1.231e-10
Linkage group 21	13508659	1.231e-10
Linkage group 21	13845187	1.231e-10
Linkage group 21	13845255	1.231e-10
Linkage group 21	13890290	1.231e-10
Linkage group 21	14041471	1.231e-10
Linkage group 21	18728401	1.231e-10
Linkage group 21	19908923	1.231e-10
Linkage group 21	20391838	1.231e-10
Linkage group 21	20391869	1.231e-10
Linkage group 21	20391943	1.231e-10
Linkage group 21	20392156	1.231e-10
Linkage group 21	22224712	1.231e-10
Linkage group 21	22750424	1.231e-10
Linkage group 21	22828999	1.231e-10
Linkage group 21	18422039	1.459e-10
Linkage group 21	19547326	1.633e-10
Linkage group 21	19547508	1.633e-10
Linkage group 21	19547514	1.633e-10
Linkage group 21	18606307	1.68e-10
Linkage group 21	22475966	2.322e-10
Linkage group 21	19106796	3.571e-10
Linkage group 21	19106854	3.571e-10
Linkage group 21	19753422	3.998e-10
Linkage group 21	20598135	4.402e-10
Linkage group 21	20598233	4.402e-10
Linkage group 21	18607881	4.559e-10
Linkage group 21	18607912	4.559e-10
Linkage group 21	18607937	4.559e-10
Linkage group 21	18608024	4.559e-10
Linkage group 21	18714681	4.921e-10
Linkage group 21	18714939	4.921e-10
Linkage group 21	18714951	4.921e-10
Linkage group 21	18724086	4.921e-10
Linkage group 21	18724407	4.921e-10
Linkage group 21	18950084	4.921e-10
Linkage group 21	18950183	4.921e-10
Linkage group 21	18950266	4.921e-10
Linkage group 21	18950269	4.921e-10
Linkage group 21	19139999	4.921e-10
Linkage group 21	19170945	5.046e-10
Linkage group 21	19170998	5.046e-10
Linkage group 21	19171003	5.046e-10
Linkage group 21	19171148	5.046e-10
Linkage group 21	17457147	6.773e-10
Linkage group 21	18109495	6.917e-10
Linkage group 21	18434052	6.917e-10
Linkage group 21	18470477	6.917e-10
Linkage group 21	18470515	6.917e-10
Linkage group 21	18470711	6.917e-10
Linkage group 21	21157788	6.917e-10
Linkage group 21	21158121	6.917e-10
Linkage group 21	21827682	6.917e-10
Linkage group 21	23017272	6.917e-10
Linkage group 21	23017275	6.917e-10
Linkage group 21	23017284	6.917e-10
Linkage group 21	20074955	8.055e-10
Linkage group 21	22684976	8.055e-10
Linkage group 21	21709770	9.688e-10
Linkage group 21	20392108	1.428e-09
Linkage group 21	17521854	1.431e-09
Linkage group 21	22642878	1.975e-09
Linkage group 21	13574423	2.406e-09
Linkage group 21	13574520	2.406e-09
Linkage group 21	13574670	2.406e-09
Linkage group 21	13574695	2.406e-09
Linkage group 21	13574737	2.406e-09
Linkage group 21	20074906	2.584e-09
Linkage group 21	20318732	2.862e-09
Linkage group 21	18109229	3.421e-09
Linkage group 21	18109234	3.421e-09
Linkage group 21	18109293	3.421e-09
Linkage group 21	18433871	3.421e-09
Linkage group 21	20784163	3.421e-09
Linkage group 21	19363970	3.584e-09
Linkage group 21	21502325	4.824e-09
Linkage group 21	21502390	4.824e-09
Linkage group 21	21502399	4.824e-09
Linkage group 21	21502403	4.824e-09
Linkage group 21	18425999	6.723e-09
Linkage group 21	22482889	7.878e-09
Linkage group 21	13413626	7.913e-09
Linkage group 21	22311589	8.442e-09
Linkage group 21	21079676	1.04e-08
Linkage group 21	21570303	1.04e-08
Linkage group 21	20377593	1.15e-08
Linkage group 21	18116983	1.37e-08
Linkage group 21	18117141	1.37e-08
Linkage group 21	18117203	1.37e-08
Linkage group 21	14126414	1.519e-08
Linkage group 21	19363893	1.519e-08
Linkage group 21	21827663	1.519e-08
Linkage group 21	20556493	2.304e-08
Linkage group 21	17886459	2.585e-08
Linkage group 21	19268451	2.856e-08
Linkage group 21	21168251	2.957e-08
Linkage group 21	21664323	3.13e-08
Linkage group 21	19268299	3.983e-08
Linkage group 21	22895339	4.229e-08
Linkage group 21	19547793	4.928e-08
Linkage group 21	19547848	4.928e-08
Linkage group 21	18651087	4.964e-08
Linkage group 21	19765456	5.203e-08
Linkage group 21	22713244	6.928e-08
Linkage group 21	21825960	7.022e-08
Linkage group 21	19631231	7.036e-08
Linkage group 21	19631243	7.036e-08
Linkage group 21	13565510	9.671e-08
Linkage group 21	21900318	9.78e-08
Linkage group 21	21900339	9.78e-08
Linkage group 21	13862084	1.275e-07
Linkage group 21	22704439	1.376e-07
Linkage group 21	13810120	1.876e-07
Linkage group 21	17908359	1.971e-07
Linkage group 21	23102296	2.751e-07
Linkage group 21	14170901	4.383e-07
Linkage group 21	19547641	5.809e-07
Linkage group 21	19547708	5.809e-07
Linkage group 21	19547729	5.809e-07
Linkage group 21	22226750	6.397e-07
Linkage group 21	20676987	7.17e-07
Linkage group 21	22075400	7.802e-07
Linkage group 21	22475962	7.882e-07
Linkage group 21	13657566	7.962e-07
Linkage group 21	17502536	8.99e-07
Linkage group 21	19048929	9.774e-07
Linkage group 21	19048980	9.774e-07
Linkage group 21	19048991	9.774e-07
Linkage group 21	19049136	9.774e-07
Linkage group 21	22226621	1.06e-06
Linkage group 21	22704329	1.109e-06
Linkage group 21	21870151	1.144e-06
Linkage group 21	19056755	1.228e-06
Linkage group 21	19163022	1.66e-06
Linkage group 21	13606775	2.012e-06
Linkage group 21	19200090	2.392e-06
Linkage group 21	20374260	3.242e-06
Linkage group 21	17820741	3.512e-06
Linkage group 21	17820827	3.512e-06
Linkage group 21	21164305	3.705e-06
Linkage group 21	13542991	3.881e-06
Linkage group 21	18795650	3.881e-06
Linkage group 21	22717225	4.1e-06
Linkage group 21	22475980	4.655e-06
Linkage group 21	15796125	4.871e-06
Linkage group 21	15796221	4.871e-06
Linkage group 21	18014712	5.667e-06
Linkage group 21	21502370	6.246e-06
Linkage group 21	22075256	6.886e-06
Linkage group 21	13728513	7.184e-06
Linkage group 21	22770784	7.934e-06
Linkage group 21	22394803	7.955e-06
Linkage group 21	20910396	8.133e-06
Linkage group 21	22682743	8.133e-06
Linkage group 21	22973842	8.667e-06
Linkage group 21	20910472	8.773e-06
Linkage group 21	20954062	8.849e-06
Linkage group 21	21799940	1.195e-05
Linkage group 21	19806246	1.263e-05
Linkage group 21	18504149	1.28e-05
Linkage group 21	18504283	1.28e-05
Linkage group 21	20472798	1.497e-05
Linkage group 21	21446596	1.529e-05
Linkage group 21	17429808	1.548e-05
Linkage group 21	19289709	1.56e-05
Linkage group 21	21168376	1.592e-05
Linkage group 21	21168396	1.592e-05
Linkage group 21	22534797	1.851e-05
Linkage group 21	15501721	1.909e-05
Linkage group 21	18816844	2.044e-05
Linkage group 21	18816909	2.044e-05
Linkage group 21	18817075	2.044e-05
Linkage group 21	18384666	2.211e-05
Linkage group 21	14669446	2.246e-05
Linkage group 21	22186247	2.661e-05
Linkage group 21	18611558	2.816e-05
Linkage group 21	21431733	3.146e-05
Linkage group 21	15702174	3.192e-05
Linkage group 21	15702185	3.192e-05
Linkage group 21	15702345	3.192e-05
Linkage group 21	15702353	3.192e-05
Linkage group 21	15702374	3.192e-05
Linkage group 21	15702440	3.192e-05
Linkage group 21	19526961	3.381e-05
Linkage group 21	22717284	3.591e-05
Linkage group 21	20228203	3.754e-05
Linkage group 21	13870908	3.979e-05
Linkage group 21	21602725	3.979e-05
Linkage group 21	13644164	4.022e-05
Linkage group 21	21448126	4.251e-05
Linkage group 21	17378973	4.558e-05
Linkage group 21	17378982	4.558e-05
Linkage group 21	17379027	4.558e-05
Linkage group 21	13508423	4.904e-05
Linkage group 21	13644278	4.904e-05
Linkage group 21	13818714	4.904e-05
Linkage group 21	13818754	4.904e-05
Linkage group 21	13845033	4.904e-05
Linkage group 21	13860986	4.904e-05
Linkage group 21	13870743	4.904e-05
Linkage group 21	13952067	4.904e-05
Linkage group 21	13952111	4.904e-05
Linkage group 21	13952184	4.904e-05
Linkage group 21	14037392	4.904e-05
Linkage group 21	14041296	4.904e-05
Linkage group 21	14392468	4.904e-05
Linkage group 21	14392515	4.904e-05
Linkage group 21	14479787	4.904e-05
Linkage group 21	14480081	4.904e-05
Linkage group 21	14590233	4.904e-05
Linkage group 21	14677585	4.904e-05
Linkage group 21	14677926	4.904e-05
Linkage group 21	14743280	4.904e-05
Linkage group 21	14794295	4.904e-05
Linkage group 21	14949917	4.904e-05
Linkage group 21	14950078	4.904e-05
Linkage group 21	15166988	4.904e-05
Linkage group 21	15167022	4.904e-05
Linkage group 21	15308339	4.904e-05
Linkage group 21	15387937	4.904e-05
Linkage group 21	15388010	4.904e-05
Linkage group 21	15659113	4.904e-05
Linkage group 21	15659403	4.904e-05
Linkage group 21	15659432	4.904e-05
Linkage group 21	15659484	4.904e-05
Linkage group 21	15823707	4.904e-05
Linkage group 21	15823891	4.904e-05
Linkage group 21	15949110	4.904e-05
Linkage group 21	15949116	4.904e-05
Linkage group 21	19608541	5.336e-05
Linkage group 21	19608618	5.336e-05
Linkage group 21	19608640	5.336e-05
Linkage group 21	20319294	5.488e-05
Linkage group 21	19002098	6.623e-05
Linkage group 21	8963406	7.646e-05
Linkage group 21	21777437	7.737e-05
Linkage group 21	22157765	7.841e-05
Linkage group 21	22957424	7.841e-05
Linkage group 21	21709606	7.844e-05
Linkage group 21	20228270	7.97e-05
Linkage group 21	20228287	7.97e-05
Linkage group 21	20829749	9.414e-05
Linkage group 21	21815318	9.414e-05
Linkage group 21	22752662	9.414e-05
Linkage group 21	14160430	9.453e-05
Linkage group 21	14160503	9.453e-05
Linkage group 21	20917438	9.457e-05
Linkage group 21	21502359	9.91e-05
