# Supplementary material for: Long-term experimental hybridisation results in the evolution of a new sex chromosome in swordtail fish
Source: Nat Commun. 2018 Dec 3;9:5136. doi: 10.1038/s41467-018-07648-2 (PMC6277394; doi:10.1038/s41467-018-07648-2)
Supplement: Supplementary file 5 — Supplementary Data 3 [file 41467_2018_7648_MOESM5_ESM.xlsx]

## Sheet: Suppl_Data_3 1 Kb window
Supplementary Data 3. For the three sliding window sizes used (1 Kb, 10 Kb and 100 Kb), the genomic regions showing an average FST value in the upper 1% of the distribution of the per window FST values are reported.
X.maculatus_chromosome	Bin_Start	Bin_End	Nr_Variants	Mean_FST
Linkage group 2	6718001	6719000	1	0.217978
Linkage group 2	521001	522000	1	0.204617
Linkage group 2	6080001	6081000	1	0.200202
Linkage group 3	4344001	4345000	2	0.227146
Linkage group 4	25358001	25359000	1	0.223918
Linkage group 5	10906001	10907000	2	0.20105
Linkage group 5	15178001	15179000	1	0.184327
Linkage group 7	11312001	11313000	1	0.597443
Linkage group 7	26630001	26631000	1	0.384572
Linkage group 7	27632001	27633000	1	0.298486
Linkage group 7	25757001	25758000	4	0.251585
Linkage group 7	27015001	27016000	1	0.244039
Linkage group 7	27669001	27670000	1	0.242955
Linkage group 7	27545001	27546000	1	0.238551
Linkage group 7	27954001	27955000	1	0.22134
Linkage group 7	26121001	26122000	1	0.219677
Linkage group 7	27964001	27965000	1	0.218128
Linkage group 7	27236001	27237000	1	0.215567
Linkage group 7	27973001	27974000	1	0.213727
Linkage group 7	28239001	28240000	1	0.207441
Linkage group 7	28177001	28178000	1	0.205473
Linkage group 7	28083001	28084000	2	0.200328
Linkage group 7	27121001	27122000	2	0.199256
Linkage group 7	26898001	26899000	1	0.195968
Linkage group 7	25343001	25344000	1	0.195516
Linkage group 7	25344001	25345000	3	0.195516
Linkage group 7	25239001	25240000	2	0.193832
Linkage group 7	25674001	25675000	1	0.188445
Linkage group 7	26250001	26251000	1	0.187787
Linkage group 7	26394001	26395000	1	0.1868
Linkage group 7	28320001	28321000	1	0.185982
Linkage group 7	27690001	27691000	1	0.185585
Linkage group 8	5776001	5777000	1	0.248469
Linkage group 9	5575001	5576000	1	0.32125
Linkage group 12	18859001	18860000	2	0.247534
Linkage group 12	14985001	14986000	3	0.225938
Linkage group 12	14877001	14878000	1	0.200819
Linkage group 12	28188001	28189000	2	0.197778
Linkage group 12	10071001	10072000	1	0.196924
Linkage group 12	10836001	10837000	1	0.185612
Linkage group 12	14615001	14616000	2	0.185168
Linkage group 13	10761001	10762000	4	0.254008
Linkage group 13	10760001	10761000	1	0.251041
Linkage group 13	25423001	25424000	1	0.22679
Linkage group 13	12167001	12168000	1	0.211599
Linkage group 13	10276001	10277000	2	0.211371
Linkage group 13	25456001	25457000	1	0.197074
Linkage group 14	10349001	10350000	3	0.189543
Linkage group 16	22194001	22195000	3	0.201192
Linkage group 16	23621001	23622000	2	0.19094
Linkage group 18	22618001	22619000	8	0.57095
Linkage group 18	28106001	28107000	1	0.281571
Linkage group 19	5631001	5632000	1	0.320277
Linkage group 20	7630001	7631000	2	0.333939
Linkage group 20	25917001	25918000	1	0.218333
Linkage group 20	25853001	25854000	1	0.19107
Linkage group 21	13574001	13575000	5	0.794715
Linkage group 21	22668001	22669000	2	0.626203
Linkage group 21	20450001	20451000	3	0.621489
Linkage group 21	18714001	18715000	3	0.621113
Linkage group 21	18724001	18725000	2	0.621113
Linkage group 21	18950001	18951000	4	0.621113
Linkage group 21	19139001	19140000	1	0.621113
Linkage group 21	18074001	18075000	1	0.618508
Linkage group 21	20473001	20474000	1	0.606993
Linkage group 21	19170001	19171000	2	0.603255
Linkage group 21	19171001	19172000	2	0.603255
Linkage group 21	19631001	19632000	2	0.596981
Linkage group 21	19034001	19035000	5	0.594557
Linkage group 21	17886001	17887000	1	0.574493
Linkage group 21	17529001	17530000	4	0.57118
Linkage group 21	17815001	17816000	5	0.57118
Linkage group 21	17856001	17857000	2	0.57118
Linkage group 21	17857001	17858000	1	0.57118
Linkage group 21	18678001	18679000	3	0.566361
Linkage group 21	19268001	19269000	2	0.545789
Linkage group 21	21711001	21712000	2	0.541922
Linkage group 21	18664001	18665000	1	0.529595
Linkage group 21	22476001	22477000	1	0.529595
Linkage group 21	18651001	18652000	1	0.521651
Linkage group 21	20598001	20599000	3	0.488184
Linkage group 21	17457001	17458000	1	0.488077
Linkage group 21	21502001	21503000	6	0.472173
Linkage group 21	21900001	21901000	2	0.471773
Linkage group 21	18608001	18609000	1	0.467952
Linkage group 21	17908001	17909000	1	0.456221
Linkage group 21	19547001	19548000	8	0.443082
Linkage group 21	20472001	20473000	4	0.442195
Linkage group 21	18470001	18471000	4	0.43396
Linkage group 21	23102001	23103000	1	0.42534
Linkage group 21	22534001	22535000	4	0.425178
Linkage group 21	19200001	19201000	1	0.42236
Linkage group 21	13413001	13414000	1	0.421132
Linkage group 21	17521001	17522000	1	0.409594
Linkage group 21	18116001	18117000	1	0.40256
Linkage group 21	22642001	22643000	2	0.401883
Linkage group 21	19106001	19107000	5	0.398168
Linkage group 21	14170001	14171000	1	0.397746
Linkage group 21	17860001	17861000	1	0.395672
Linkage group 21	17910001	17911000	1	0.395672
Linkage group 21	19218001	19219000	1	0.395672
Linkage group 21	19577001	19578000	1	0.395672
Linkage group 21	20386001	20387000	1	0.395672
Linkage group 21	21753001	21754000	1	0.395672
Linkage group 21	22126001	22127000	1	0.395672
Linkage group 21	22646001	22647000	1	0.395672
Linkage group 21	22696001	22697000	1	0.395672
Linkage group 21	22809001	22810000	1	0.395672
Linkage group 21	18422001	18423000	1	0.395369
Linkage group 21	19557001	19558000	2	0.394837
Linkage group 21	22713001	22714000	1	0.39327
Linkage group 21	22684001	22685000	1	0.393033
Linkage group 21	13565001	13566000	1	0.392057
Linkage group 21	18425001	18426000	2	0.390605
Linkage group 21	20375001	20376000	3	0.384619
Linkage group 21	13542001	13543000	1	0.382263
Linkage group 21	21157001	21158000	1	0.37657
Linkage group 21	21164001	21165000	1	0.374812
Linkage group 21	18606001	18607000	2	0.370008
Linkage group 21	13810001	13811000	1	0.369949
Linkage group 21	18816001	18817000	2	0.366718
Linkage group 21	20392001	20393000	2	0.36093
Linkage group 21	22536001	22537000	5	0.358766
Linkage group 21	19363001	19364000	2	0.358665
Linkage group 21	19526001	19527000	2	0.358283
Linkage group 21	17898001	17899000	5	0.347932
Linkage group 21	22392001	22393000	1	0.342113
Linkage group 21	18999001	19000000	5	0.342031
Linkage group 21	13862001	13863000	1	0.335441
Linkage group 21	22704001	22705000	3	0.332155
Linkage group 21	19163001	19164000	1	0.33048
Linkage group 21	18938001	18939000	4	0.32862
Linkage group 21	13845001	13846000	3	0.326838
Linkage group 21	19556001	19557000	3	0.322567
Linkage group 21	20910001	20911000	3	0.320204
Linkage group 21	17502001	17503000	1	0.316976
Linkage group 21	19289001	19290000	1	0.313329
Linkage group 21	19032001	19033000	3	0.30627
Linkage group 21	18749001	18750000	4	0.305822
Linkage group 21	21821001	21822000	1	0.305148
Linkage group 21	18117001	18118000	3	0.304529
Linkage group 21	17817001	17818000	1	0.303446
Linkage group 21	22145001	22146000	1	0.302888
Linkage group 21	15702001	15703000	6	0.300365
Linkage group 21	8963001	8964000	1	0.300041
Linkage group 21	15796001	15797000	2	0.282593
Linkage group 21	18109001	18110000	7	0.282258
Linkage group 21	16062001	16063000	2	0.281636
Linkage group 21	21158001	21159000	3	0.28013
Linkage group 21	21382001	21383000	5	0.277591
Linkage group 21	22263001	22264000	2	0.275598
Linkage group 21	23017001	23018000	4	0.274041
Linkage group 21	18607001	18608000	6	0.270099
Linkage group 21	21825001	21826000	3	0.268229
Linkage group 21	22828001	22829000	4	0.267482
Linkage group 21	22717001	22718000	2	0.267393
Linkage group 21	20391001	20392000	5	0.267262
Linkage group 21	13543001	13544000	1	0.266135
Linkage group 21	15878001	15879000	1	0.265039
Linkage group 21	20954001	20955000	1	0.263832
Linkage group 21	20556001	20557000	3	0.263005
Linkage group 21	18735001	18736000	2	0.261569
Linkage group 21	20784001	20785000	2	0.257562
Linkage group 21	14669001	14670000	1	0.256794
Linkage group 21	15712001	15713000	2	0.255953
Linkage group 21	20074001	20075000	6	0.255457
Linkage group 21	15674001	15675000	1	0.253984
Linkage group 21	11410001	11411000	1	0.253588
Linkage group 21	17848001	17849000	2	0.253057
Linkage group 21	19162001	19163000	1	0.251567
Linkage group 21	19056001	19057000	6	0.251453
Linkage group 21	22311001	22312000	3	0.248351
Linkage group 21	19493001	19494000	2	0.248308
Linkage group 21	18728001	18729000	4	0.246821
Linkage group 21	21716001	21717000	2	0.246655
Linkage group 21	22161001	22162000	2	0.246655
Linkage group 21	22650001	22651000	2	0.246655
Linkage group 21	11880001	11881000	1	0.246627
Linkage group 21	18449001	18450000	2	0.246372
Linkage group 21	22243001	22244000	3	0.244761
Linkage group 21	22224001	22225000	2	0.243886
Linkage group 21	15114001	15115000	2	0.242014
Linkage group 21	21835001	21836000	2	0.240144
Linkage group 21	18247001	18248000	2	0.23979
Linkage group 21	18152001	18153000	2	0.233386
Linkage group 21	18165001	18166000	4	0.233077
Linkage group 21	18433001	18434000	2	0.232737
Linkage group 21	22475001	22476000	10	0.232638
Linkage group 21	14858001	14859000	2	0.229994
Linkage group 21	12394001	12395000	1	0.228738
Linkage group 21	22895001	22896000	2	0.228296
Linkage group 21	22190001	22191000	2	0.228206
Linkage group 21	12237001	12238000	1	0.227629
Linkage group 21	21079001	21080000	2	0.227544
Linkage group 21	22681001	22682000	2	0.226949
Linkage group 21	9514001	9515000	1	0.225534
Linkage group 21	22530001	22531000	1	0.222247
Linkage group 21	21307001	21308000	1	0.221281
Linkage group 21	19588001	19589000	2	0.220845
Linkage group 21	19002001	19003000	2	0.220622
Linkage group 21	19806001	19807000	3	0.220497
Linkage group 21	19608001	19609000	5	0.220414
Linkage group 21	11995001	11996000	3	0.220025
Linkage group 21	21777001	21778000	1	0.219488
Linkage group 21	22521001	22522000	3	0.218945
Linkage group 21	19826001	19827000	2	0.218674
Linkage group 21	14160001	14161000	3	0.217194
Linkage group 21	18791001	18792000	3	0.216867
Linkage group 21	19003001	19004000	5	0.21576
Linkage group 21	17861001	17862000	5	0.215504
Linkage group 21	15032001	15033000	2	0.215238
Linkage group 21	13508001	13509000	5	0.21426
Linkage group 21	13870001	13871000	4	0.212557
Linkage group 21	13890001	13891000	3	0.211475
Linkage group 21	17429001	17430000	2	0.211203
Linkage group 21	20673001	20674000	1	0.211186
Linkage group 21	21893001	21894000	4	0.209905
Linkage group 21	21827001	21828000	10	0.209616
Linkage group 21	14126001	14127000	6	0.209027
Linkage group 21	21168001	21169000	8	0.207148
Linkage group 21	21448001	21449000	3	0.206947
Linkage group 21	21598001	21599000	1	0.206946
Linkage group 21	9528001	9529000	3	0.20534
Linkage group 21	21754001	21755000	3	0.204722
Linkage group 21	14947001	14948000	3	0.202377
Linkage group 21	5655001	5656000	2	0.201005
Linkage group 21	14290001	14291000	1	0.200991
Linkage group 21	12558001	12559000	1	0.20045
Linkage group 21	15060001	15061000	5	0.198888
Linkage group 21	22127001	22128000	2	0.198188
Linkage group 21	15351001	15352000	1	0.197083
Linkage group 21	12363001	12364000	2	0.196239
Linkage group 21	9562001	9563000	1	0.194615
Linkage group 21	18832001	18833000	4	0.194517
Linkage group 21	21431001	21432000	2	0.194383
Linkage group 21	14518001	14519000	1	0.193103
Linkage group 21	15507001	15508000	1	0.192684
Linkage group 21	13728001	13729000	2	0.192587
Linkage group 21	17825001	17826000	7	0.19247
Linkage group 21	21870001	21871000	2	0.191825
Linkage group 21	13860001	13861000	1	0.19181
Linkage group 21	13952001	13953000	3	0.19181
Linkage group 21	14392001	14393000	2	0.19181
Linkage group 21	14479001	14480000	1	0.19181
Linkage group 21	14480001	14481000	1	0.19181
Linkage group 21	14590001	14591000	1	0.19181
Linkage group 21	14677001	14678000	2	0.19181
Linkage group 21	14743001	14744000	1	0.19181
Linkage group 21	14794001	14795000	1	0.19181
Linkage group 21	14949001	14950000	1	0.19181
Linkage group 21	14950001	14951000	1	0.19181
Linkage group 21	15166001	15167000	1	0.19181
Linkage group 21	15308001	15309000	1	0.19181
Linkage group 21	15387001	15388000	1	0.19181
Linkage group 21	15388001	15389000	1	0.19181
Linkage group 21	15659001	15660000	4	0.19181
Linkage group 21	7670001	7671000	1	0.190808
Linkage group 21	12665001	12666000	1	0.190194
Linkage group 21	18817001	18818000	3	0.190085
Linkage group 21	15869001	15870000	2	0.19
Linkage group 21	16103001	16104000	2	0.18939
Linkage group 21	11547001	11548000	1	0.189007
Linkage group 21	19765001	19766000	3	0.18893
Linkage group 21	13644001	13645000	3	0.186331
Linkage group 21	21420001	21421000	1	0.186207
Linkage group 21	17143001	17144000	2	0.185505
Linkage group 21	12668001	12669000	1	0.184523
Linkage group 21	19546001	19547000	3	0.184518
Linkage group 21	18283001	18284000	3	0.184024
Linkage group 21	16510001	16511000	1	0.184003
Linkage group 23	14026001	14027000	1	0.184003

## Sheet: Suppl_Data_3 10 Kb window
X.maculatus_chromosome	Bin_Start	Bin_End	Nr_Variants	Mean_FST
2	6710001	6720000	1	0.217978
2	520001	530000	1	0.204617
2	6080001	6090000	1	0.200202
3	4340001	4350000	2	0.227146
4	25350001	25360000	1	0.223918
5	10900001	10910000	2	0.20105
5	15170001	15180000	1	0.184327
7	11310001	11320000	1	0.597443
7	26630001	26640000	1	0.384572
7	25750001	25760000	4	0.251585
7	27010001	27020000	1	0.244039
7	27660001	27670000	1	0.242955
7	27540001	27550000	1	0.238551
7	26120001	26130000	1	0.219677
7	27230001	27240000	1	0.215567
7	27630001	27640000	2	0.211874
7	28080001	28090000	2	0.200328
7	26890001	26900000	1	0.195968
7	25340001	25350000	4	0.195516
7	25670001	25680000	1	0.188445
7	26250001	26260000	1	0.187787
7	28320001	28330000	1	0.185982
7	28210001	28220000	1	0.183005
9	5570001	5580000	1	0.32125
9	3160001	3170000	4	0.182613
12	18850001	18860000	2	0.247534
12	14870001	14880000	1	0.200819
12	28180001	28190000	2	0.197778
12	10070001	10080000	1	0.196924
12	14980001	14990000	4	0.18588
12	10830001	10840000	1	0.185612
12	14610001	14620000	2	0.185168
13	10270001	10280000	2	0.211371
13	25450001	25460000	1	0.197074
14	10340001	10350000	3	0.189543
16	22190001	22200000	3	0.201192
16	23620001	23630000	2	0.19094
18	22610001	22620000	8	0.57095
18	28100001	28110000	1	0.281571
20	25850001	25860000	1	0.19107
21	13570001	13580000	5	0.794715
21	18710001	18720000	3	0.621113
21	18070001	18080000	1	0.618508
21	19170001	19180000	4	0.603255
21	19630001	19640000	2	0.596981
21	17880001	17890000	1	0.574493
21	18670001	18680000	3	0.566361
21	19260001	19270000	2	0.545789
21	17520001	17530000	5	0.538863
21	18660001	18670000	1	0.529595
21	17810001	17820000	6	0.526558
21	18650001	18660000	1	0.521651
21	18950001	18960000	5	0.510595
21	19030001	19040000	8	0.486449
21	20470001	20480000	5	0.475155
21	21900001	21910000	2	0.471773
21	17900001	17910000	1	0.456221
21	17850001	17860000	4	0.455277
21	18470001	18480000	4	0.43396
21	22660001	22670000	3	0.424219
21	19200001	19210000	1	0.42236
21	13410001	13420000	1	0.421132
21	19100001	19110000	5	0.398168
21	14170001	14180000	1	0.397746
21	17910001	17920000	1	0.395672
21	19210001	19220000	1	0.395672
21	19570001	19580000	1	0.395672
21	20380001	20390000	1	0.395672
21	22690001	22700000	1	0.395672
21	21710001	21720000	4	0.394289
21	18420001	18430000	3	0.392193
21	13560001	13570000	1	0.392057
21	19540001	19550000	11	0.372564
21	18720001	18730000	6	0.371585
21	19360001	19370000	2	0.358665
21	21500001	21510000	9	0.358286
21	17890001	17900000	5	0.347932
21	18990001	19000000	5	0.342031
21	22700001	22710000	3	0.332155
21	18930001	18940000	4	0.32862
21	20590001	20600000	5	0.327019
21	13840001	13850000	3	0.326838
21	13540001	13550000	2	0.324199
21	17500001	17510000	1	0.316976
21	18600001	18610000	9	0.314285
21	19130001	19140000	2	0.313764
21	19280001	19290000	1	0.313329
21	18740001	18750000	4	0.305822
21	21150001	21160000	4	0.30424
21	22140001	22150000	1	0.302888
21	15700001	15710000	6	0.300365
21	8960001	8970000	1	0.300041
21	20390001	20400000	7	0.294024
21	19160001	19170000	2	0.291024
21	18110001	18120000	5	0.283495
21	15790001	15800000	2	0.282593
21	18100001	18110000	7	0.282258
21	20950001	20960000	1	0.263832
21	13860001	13870000	2	0.263626
21	20550001	20560000	3	0.263005
21	18730001	18740000	2	0.261569
21	18810001	18820000	5	0.260738
21	22470001	22480000	11	0.259634
21	20780001	20790000	2	0.257562
21	14660001	14670000	1	0.256794
21	15710001	15720000	2	0.255953
21	15670001	15680000	1	0.253984
21	11410001	11420000	1	0.253588
21	17840001	17850000	2	0.253057
21	21750001	21760000	4	0.252459
21	19050001	19060000	6	0.251453
21	22310001	22320000	3	0.248351
21	19490001	19500000	2	0.248308
21	22650001	22660000	2	0.246655
21	18440001	18450000	2	0.246372
21	17860001	17870000	6	0.245532
21	22240001	22250000	3	0.244761
21	15110001	15120000	2	0.242014
21	21830001	21840000	2	0.240144
21	18240001	18250000	2	0.23979
21	22530001	22540000	20	0.237756
21	20450001	20460000	9	0.237496
21	17450001	17460000	3	0.236244
21	21380001	21390000	6	0.235816
21	22820001	22830000	5	0.233513
21	22680001	22690000	6	0.232454
21	14850001	14860000	2	0.229994
21	12390001	12400000	1	0.228738
21	22890001	22900000	2	0.228296
21	22190001	22200000	2	0.228206
21	12230001	12240000	1	0.227629
21	21070001	21080000	2	0.227544
21	9510001	9520000	1	0.225534
21	20070001	20080000	7	0.221836
21	19580001	19590000	2	0.220845
21	19800001	19810000	3	0.220497
21	19600001	19610000	5	0.220414
21	21770001	21780000	1	0.219488
21	19820001	19830000	2	0.218674
21	14160001	14170000	3	0.217194
21	19000001	19010000	7	0.217149
21	22710001	22720000	5	0.216113
21	15030001	15040000	2	0.215238
21	13500001	13510000	5	0.21426
21	13870001	13880000	4	0.212557
21	13890001	13900000	3	0.211475
21	17420001	17430000	2	0.211203
21	21890001	21900000	4	0.209905
21	21590001	21600000	1	0.206946
21	16060001	16070000	3	0.205905
21	9520001	9530000	3	0.20534
21	21820001	21830000	18	0.202393
21	14290001	14300000	1	0.200991
21	23100001	23110000	2	0.200904
21	12550001	12560000	1	0.20045
21	11990001	12000000	4	0.199893
21	14940001	14950000	4	0.199736
21	15060001	15070000	5	0.198888
21	13810001	13820000	4	0.198162
21	23010001	23020000	7	0.197338
21	15350001	15360000	1	0.197083
21	12360001	12370000	2	0.196239
21	21160001	21170000	11	0.195879
21	9560001	9570000	1	0.194615
21	18830001	18840000	4	0.194517
21	21430001	21440000	2	0.194383
21	18150001	18160000	3	0.194235
21	14510001	14520000	1	0.193103
21	13720001	13730000	2	0.192587
21	13950001	13960000	3	0.19181
21	14390001	14400000	2	0.19181
21	14470001	14480000	1	0.19181
21	14480001	14490000	1	0.19181
21	14590001	14600000	1	0.19181
21	14670001	14680000	2	0.19181
21	14740001	14750000	1	0.19181
21	14790001	14800000	1	0.19181
21	15300001	15310000	1	0.19181
21	15380001	15390000	2	0.19181
21	15650001	15660000	4	0.19181
21	20370001	20380000	11	0.191112
21	7670001	7680000	1	0.190808
21	16100001	16110000	2	0.18939
21	11540001	11550000	1	0.189007
21	19760001	19770000	3	0.18893
21	12660001	12670000	2	0.187359
21	13640001	13650000	3	0.186331
21	18280001	18290000	3	0.184024
21	18160001	18170000	6	0.182971
21	22640001	22650000	7	0.182722
21	16160001	16170000	2	0.182512
21	17330001	17340000	1	0.182436
21	19520001	19530000	4	0.182257
21	17110001	17120000	5	0.182169
21	22390001	22400000	4	0.18152
21	22770001	22780000	3	0.181414
23	14020001	14030000	1	0.184003
23	8470001	8480000	2	0.183311

## Sheet: Suppl_Data_3 100 Kb window
X.maculatus_chromosome	Bin_Start	Bin_End	Nr_Variants	Mean_FST
7	11300001	11400000	1	0.597443
7	27300001	27400000	3	0.158118
12	14900001	15000000	5	0.161373
13	10200001	10300000	3	0.160071
16	22100001	22200000	3	0.201192
17	5500001	5600000	1	0.172224
21	19200001	19300000	5	0.444588
21	19100001	19200000	13	0.431803
21	17500001	17600000	7	0.427778
21	17900001	18000000	2	0.425946
21	18900001	19000000	16	0.36614
21	13500001	13600000	18	0.351144
21	17800001	17900000	33	0.320568
21	8900001	9000000	1	0.300041
21	19000001	19100000	26	0.278217
21	19300001	19400000	3	0.276398
21	20400001	20500000	18	0.263272
21	19400001	19500000	2	0.248308
21	19500001	19600000	31	0.240678
21	18400001	18500000	20	0.238146
21	18600001	18700000	28	0.237415
21	13800001	13900000	16	0.236567
21	18700001	18800000	33	0.234193
21	15700001	15800000	17	0.231414
21	18100001	18200000	23	0.230761
21	18000001	18100000	5	0.226661
21	14600001	14700000	3	0.213472
21	13400001	13500000	4	0.211374
21	22600001	22700000	25	0.211155
21	21700001	21800000	21	0.210979
21	19600001	19700000	14	0.209599
21	20300001	20400000	26	0.204401
21	9500001	9600000	7	0.197374
21	22400001	22500000	18	0.195256
21	14500001	14600000	2	0.192457
21	13900001	14000000	3	0.19181
21	14300001	14400000	2	0.19181
21	14400001	14500000	2	0.19181
21	14700001	14800000	2	0.19181
21	15000001	15100000	12	0.182147
21	12800001	12900000	1	0.180077
21	14100001	14200000	14	0.180018
21	16000001	16100000	8	0.176946
21	16500001	16600000	3	0.176277
21	17400001	17500000	7	0.173766
21	18800001	18900000	13	0.173074
21	21100001	21200000	25	0.16654
21	14900001	15000000	12	0.164061
21	20500001	20600000	18	0.159578
21	12200001	12300000	9	0.158279
