# Supplementary material for: Long-term experimental hybridisation results in the evolution of a new sex chromosome in swordtail fish
Source: Nat Commun. 2018 Dec 3;9:5136. doi: 10.1038/s41467-018-07648-2 (PMC6277394; doi:10.1038/s41467-018-07648-2)
Supplement: Supplementary file 6 — Supplementary Data 4 [file 41467_2018_7648_MOESM6_ESM.xlsx]

## Sheet: Suppl_Data_4
Supplementary Data 4. Summary statistics of the W-linked and Z-linked loci identified by the coverage analysis. The table reports RAD-locus IDs, coverage information for the male and female groups, and matching chromosome and genomic coordinates in both X. hellerii and X. maculatus genomes. The whole set of loci in FASTA format was deposited in the Dryad Digital Repository.
RAD_ID	Sex_linked	Average_Coverage_Females	Average_Coverage_Males	Average_Coverage_All	Chromosome_X.hellerii_Genome	Coord_Chromosome_X.hellerii	Chromosome_X.maculatus_genome	Coord_Chromosome_X.maculatus
11013	W-linked	24.4167	0.737667	12.5772	KQ556846.1	13697306	Linkage group 21	14102291
11225	W-linked	15.9757	1.72033	8.848	KQ556846.1	17053971	Linkage group 21	17456887
11240	W-linked	15.0067	0.768333	7.8875	KQ556846.1	17208117	Linkage group 21	17856843
11271	W-linked	16.7183	0.522333	8.62033	KQ556846.1	17491671	Linkage group 21	18140392
11275	W-linked	20.8257	0.737667	10.7817	KQ556846.1	17498751	Linkage group 21	18147490
11294	W-linked	19.787	1.44467	10.6158	KQ556846.1	17695604	Linkage group 21	18344277
11313	W-linked	17.936	1.07567	9.50583	KQ556846.1	17844492	Linkage group 21	18493388
11333	W-linked	29.4213	0.887667	15.1545	KQ556846.1	17965993	Linkage group 21	18614559
11374	W-linked	11.5637	0.983667	6.27367	KQ556846.1	18386243	Linkage group 21	19034591
11381	W-linked	7.88767	0.399667	4.14367	KQ556846.1	18429976	Linkage group 21	19078188
11426	W-linked	16.9657	0.461	8.71333	KQ556846.1	19432501	Linkage group 21	20080406
11467	W-linked	10.6013	0.276667	5.439	KQ556846.1	19935938	Linkage group 21	20583883
39390	W-linked	7.368	1.391	4.3795	KQ556858.1	48519365	No hit	No hit
41891	W-linked	27.889	1.33533	14.6122	KQ556858.1	79994553	Linkage group 21	21549114
48337	W-linked	28.313	1.48467	14.8988	KQ556861.1	7766297	Linkage group 14	7805521
61688	W-linked	7.66067	1.87133	4.766	KQ556846.1	20306626	Linkage group 21	20953761
69349	W-linked	9.52533	0.434333	4.97983	KQ556858.1	71222214	No hit	No hit
96123	W-linked	7.59967	0	3.79983	KQ556849.1	693322	Linkage group 24	694909
2158	Z-linked	3.232	9.325	6.2785	KQ556842.1	10201790	Linkage group 10	10159496
2232	Z-linked	3.382	7.25967	5.32083	KQ556842.1	11540344	Linkage group 10	11497120
2285	Z-linked	5.31067	10.12	7.71533	KQ556842.1	12611758	Linkage group 10	12567850
3960	Z-linked	3.954	11.634	7.794	KQ556842.1	6952130	Linkage group 10	6948941
3990	Z-linked	3.292	7.47467	5.38333	KQ556842.1	7403536	Linkage group 10	7400425
4023	Z-linked	1.91867	4.306	3.11233	KQ556842.1	7590694	Linkage group 10	7587667
4027	Z-linked	4.17033	8.93933	6.55483	KQ556842.1	7607198	Linkage group 10	7604242
4044	Z-linked	1.78133	5.36067	3.571	KQ556842.1	7700808	Linkage group 10	7697814
4061	Z-linked	4.55033	10.5103	7.53033	KQ556842.1	7918465	Linkage group 10	7915730
4090	Z-linked	5.06667	11.0973	8.082	KQ556842.1	8181831	Linkage group 10	8178520
4123	Z-linked	2.042	4.625	3.3335	KQ556842.1	8384909	Linkage group 10	8381579
4200	Z-linked	4.17367	8.74967	6.46167	KQ556842.1	9015794	Linkage group 10	9012096
4213	Z-linked	7.21967	15.4147	11.3172	KQ556842.1	9122197	Linkage group 10	9118506
4264	Z-linked	2.76233	5.38967	4.076	KQ556842.1	9564673	Linkage group 10	9561113
4265	Z-linked	5.79367	13.1647	9.47917	KQ556842.1	9603449	Linkage group 10	9599930
4269	Z-linked	14.703	29.3193	22.0112	KQ556842.1	9643873	Linkage group 10	9640184
4280	Z-linked	6.67567	17.263	11.9693	KQ556842.1	9735036	Linkage group 10	9731321
5546	Z-linked	2.51967	7.12833	4.824	KQ556843.1	24393595	Linkage group 19	24888245
5650	Z-linked	5.27633	13.1133	9.19483	KQ556843.1	25737236	Linkage group 19	25752055
7615	Z-linked	2.25833	4.54767	3.403	KQ556844.1	26680188	Linkage group 2	27678398
8186	Z-linked	5.33633	10.9553	8.14583	KQ556844.1	6031547	Linkage group 2	5730411
10763	Z-linked	1.75933	5.92833	3.84383	KQ556846.1	10096906	Linkage group 21	10505200
10874	Z-linked	3.6	12.0487	7.82433	KQ556846.1	11598204	Linkage group 4	9161559
10881	Z-linked	4.032	14.0627	9.04733	KQ556846.1	11688619	Linkage group 21	12096042
10897	Z-linked	2.96733	9.45767	6.2125	KQ556846.1	11935925	Linkage group 21	12342822
10915	Z-linked	7.963	17.191	12.577	KQ556846.1	12126781	Linkage group 21	12533300
10946	Z-linked	11.529	44.1617	27.8453	KQ556846.1	12449310	Linkage group 21	12855119
11022	Z-linked	5.84967	24.016	14.9328	KQ556846.1	13872187	Linkage group 21	14277058
11072	Z-linked	6.70567	15.3983	11.052	KQ556846.1	14547771	Linkage group 21	14952366
11147	Z-linked	16.648	34.752	25.7	KQ556846.1	15810601	Linkage group 21	16214650
11151	Z-linked	20.956	40.2227	30.5893	KQ556846.1	15833933	Linkage group 21	16237987
11156	Z-linked	50.0477	96.1137	73.0807	KQ556846.1	16005515	Linkage group 21	16409266
11172	Z-linked	30.9763	59.7443	45.3603	KQ556846.1	16244753	Linkage group 21	16648549
11208	Z-linked	11.4343	24.1293	17.7818	KQ556846.1	16819237	Linkage group 21	17222434
11288	Z-linked	24.7233	50.0457	37.3845	KQ556846.1	17619786	Linkage group 21	18268532
11455	Z-linked	8.526	17.6603	13.0932	KQ556846.1	19802077	Linkage group 21	20450049
11482	Z-linked	10.8977	22.2693	16.5835	KQ556846.1	20029075	Linkage group 21	20676734
11591	Z-linked	9.89	20.9363	15.4132	KQ556846.1	21021137	Linkage group 21	21669248
12032	Z-linked	6.83667	14.8927	10.8647	KQ556846.1	3720979	Linkage group 21	3702231
12058	Z-linked	7.02567	15.723	11.3743	KQ556846.1	4108109	Linkage group 21	4485903
12131	Z-linked	11.683	25.267	18.475	KQ556846.1	4697635	Linkage group 21	5075065
12138	Z-linked	13.9437	28.7127	21.3282	KQ556846.1	4767586	Linkage group 21	5144884
12148	Z-linked	5.218	11.6117	8.41483	KQ556846.1	5010896	Linkage group 21	5388088
12163	Z-linked	10.44	25.218	17.829	KQ556846.1	5112200	Linkage group 21	5489226
12213	Z-linked	3.14533	6.97667	5.061	KQ556846.1	5935304	Linkage group 21	6311455
12216	Z-linked	4.577	10.576	7.5765	KQ556846.1	5949132	Linkage group 21	6325239
12219	Z-linked	1.98067	5.277	3.62883	KQ556846.1	5959315	Linkage group 21	6335499
12221	Z-linked	5.70267	13.3487	9.52567	KQ556846.1	5978537	Linkage group 21	6354700
12228	Z-linked	6.00533	14.1873	10.0963	KQ556846.1	6015015	Linkage group 21	6391242
12243	Z-linked	4.187	8.30667	6.24683	KQ556846.1	6199611	Linkage group 21	6575934
12263	Z-linked	5.58533	15.2837	10.4345	KQ556846.1	6447344	Linkage group 21	6823676
12294	Z-linked	2.18167	5.44733	3.8145	KQ556846.1	6703715	Linkage group 21	7079905
12308	Z-linked	7.299	20.5803	13.9397	KQ556846.1	6825385	Linkage group 21	7201353
12314	Z-linked	4.06267	10.657	7.35983	KQ556846.1	7009376	Linkage group 21	7385251
12352	Z-linked	4.78567	13.5003	9.143	KQ556846.1	7493961	Linkage group 21	7869146
12379	Z-linked	9.499	28.841	19.17	KQ556846.1	7902792	Linkage group 21	8277953
12410	Z-linked	5.93367	17.126	11.5298	KQ556846.1	8478186	Linkage group 21	8852775
12483	Z-linked	27.9317	59.1977	43.5647	KQ556846.1	9426893	Linkage group 21	9834478
12502	Z-linked	3.203	10.1093	6.65617	KQ556846.1	9660741	Linkage group 21	10068393
12523	Z-linked	4.62433	12.8657	8.745	KQ556846.1	9906835	Linkage group 21	10314544
13134	Z-linked	2.16233	4.232	3.19717	KQ556847.1	17598350	Linkage group 22	17588480
13523	Z-linked	5.36	10.549	7.9545	KQ556847.1	21335381	Linkage group 22	21323770
13582	Z-linked	10.458	22.6457	16.5518	KQ556847.1	21689239	Linkage group 22	21677072
13601	Z-linked	10.986	22.777	16.8815	KQ556847.1	21858147	Linkage group 22	21845893
23156	Z-linked	5.83967	11.13	8.48483	KQ556852.1	12774086	Linkage group 5	12712031
23329	Z-linked	3.66367	8.086	5.87483	KQ556852.1	15232658	Linkage group 5	15108647
25899	Z-linked	5.468	11.211	8.3395	KQ556853.1	16185439	Linkage group 11	16082702
25941	Z-linked	6.62267	12.9333	9.778	KQ556853.1	16535316	Linkage group 11	16432635
30305	Z-linked	4.46633	8.99633	6.73133	KQ556855.1	19863467	Linkage group 7	19911332
30340	Z-linked	6.03767	12.1907	9.11417	KQ556855.1	20533493	Linkage group 7	20713654
30689	Z-linked	5.191	10.0023	7.59667	KQ556855.1	25792009	Linkage group 7	25932371
30724	Z-linked	15.106	28.8337	21.9698	KQ556855.1	25972646	Linkage group 7	26112697
30932	Z-linked	32.083	61.7613	46.9222	KQ556855.1	27368766	Linkage group 7	27507356
31062	Z-linked	5.298	12.6443	8.97117	KQ556855.1	27815018	Linkage group 7	27993526
31087	Z-linked	2.21467	4.98733	3.601	KQ556855.1	27911903	Linkage group 7	28090468
31091	Z-linked	14.3657	27.5493	20.9575	KQ556855.1	27953986	Linkage group 7	28132400
34018	Z-linked	8.33233	17.0447	12.6885	KQ556857.1	1702626	Linkage group 9	1700758
34980	Z-linked	3.834	8.88733	6.36067	KQ556857.1	312894	Linkage group 9	312585
35150	Z-linked	9.38267	19.6453	14.514	KQ556857.1	4698606	Linkage group 9	4693792
35193	Z-linked	1.981	4.30133	3.14117	KQ556857.1	4965820	Linkage group 9	4960688
35198	Z-linked	4.739	9.54933	7.14417	KQ556857.1	5022814	Linkage group 9	5017629
35272	Z-linked	4.88533	9.92233	7.40383	KQ556857.1	5769587	Linkage group 9	5764538
35758	Z-linked	3.84967	9.97467	6.91217	KQ556858.1	11091814	Linkage group 21	6092709
36608	Z-linked	1.809	4.41433	3.11167	KQ556858.1	20088327	Linkage group 21	7834091
36733	Z-linked	2.87667	10.212	6.54433	KQ556858.1	21475696	Linkage group 5	15902385
36932	Z-linked	6.40833	12.546	9.47717	KQ556858.1	23499538	No hit	No hit
37213	Z-linked	9.96767	25.4653	17.7165	KQ556858.1	26389338	No hit	No hit
37624	Z-linked	14.7473	28.7547	21.751	KQ556858.1	30755753	Linkage group 13	9340810
37734	Z-linked	12.737	38.2177	25.4773	KQ556858.1	32091695	No hit	No hit
38017	Z-linked	2.70367	5.28467	3.99417	KQ556858.1	34853374	No hit	No hit
38214	Z-linked	9.62833	19.9267	14.7775	KQ556858.1	3689228	Linkage group 5	12034095
38964	Z-linked	3.08133	5.95267	4.517	KQ556858.1	43688087	No hit	No hit
39048	Z-linked	7.05333	14.4123	10.7328	KQ556858.1	44703279	No hit	No hit
39443	Z-linked	13.571	32.3467	22.9588	KQ556858.1	49030620	No hit	No hit
39495	Z-linked	2.20933	4.22433	3.21683	KQ556858.1	49753150	No hit	No hit
40730	Z-linked	17.341	36.831	27.086	KQ556858.1	63269088	No hit	No hit
40746	Z-linked	12.5117	23.789	18.1503	KQ556858.1	63414	Linkage group 13	9890662
41175	Z-linked	3.133	6.082	4.6075	KQ556858.1	70858623	No hit	No hit
41396	Z-linked	3.008	6.12933	4.56867	KQ556858.1	75580223	No hit	No hit
45659	Z-linked	4.42433	8.669	6.54667	KQ556860.1	22430562	Linkage group 13	21767229
45743	Z-linked	2.07833	5.31133	3.69483	KQ556860.1	23374498	Linkage group 13	23162467
45798	Z-linked	6.405	12.7997	9.60233	KQ556860.1	23772902	Linkage group 13	23560482
47601	Z-linked	8.88233	17.3647	13.1235	KQ556861.1	21450732	Linkage group 14	20341120
47799	Z-linked	5.80967	11.172	8.49083	KQ556861.1	23525805	Linkage group 14	22753575
47872	Z-linked	5.88667	11.9287	8.90767	KQ556861.1	23942669	Linkage group 14	22470222
53507	Z-linked	2.175	4.22133	3.19817	KQ556864.1	4668823	Linkage group 17	4664472
56209	Z-linked	2.81	5.43133	4.12067	KQ556865.1	7782736	Linkage group 1	2425213
57339	Z-linked	2.41067	4.81833	3.6145	KQ556846.1	6682830	Linkage group 21	7059058
58898	Z-linked	4.07833	8.30067	6.1895	KQ556857.1	7255125	Linkage group 9	7249969
59300	Z-linked	3.254	6.33333	4.79367	KQ556858.1	62360774	No hit	No hit
61659	Z-linked	4.04133	7.76	5.90067	KQ556846.1	17855538	Linkage group 21	18504470
64909	Z-linked	2.47567	4.78033	3.628	KQ556858.1	64187831	No hit	No hit
66399	Z-linked	2.60567	7.03633	4.821	KQ556864.1	5528422	Linkage group 17	5551092
66410	Z-linked	2.53833	5.578	4.05817	KQ556864.1	6289416	Linkage group 17	6311168
66411	Z-linked	2.25167	7.51267	4.88217	KQ556864.1	6543255	Linkage group 17	6564583
66413	Z-linked	1.631	4.44233	3.03667	KQ556864.1	6614902	Linkage group 8	21371307
66437	Z-linked	2.371	4.94733	3.65917	KQ556864.1	8178195	Linkage group 17	9289203
67370	Z-linked	7.02633	13.6097	10.318	KQ556845.1	8904209	Linkage group 20	9651114
67412	Z-linked	4.29033	10.0217	7.156	KQ556846.1	15841024	Linkage group 21	16245072
67416	Z-linked	7.442	14.3327	10.8873	KQ556846.1	16387953	Linkage group 21	16791448
67443	Z-linked	5.944	14.8977	10.4208	KQ556846.1	20659001	Linkage group 21	21332162
67448	Z-linked	12.1297	28.993	20.5613	KQ556846.1	20745144	Linkage group 21	21393542
67452	Z-linked	9.971	21.5083	15.7397	KQ556846.1	20866068	Linkage group 21	21514411
68367	Z-linked	10.5507	21.4333	15.992	KQ556853.1	16943158	Linkage group 11	16839965
68378	Z-linked	5.99467	14.6663	10.3305	KQ556853.1	18199045	Linkage group 11	18096735
68686	Z-linked	2.16233	4.13533	3.14883	KQ556855.1	25573811	Linkage group 7	25714606
69598	Z-linked	6.55133	14.4723	10.5118	KQ556860.1	12057849	Linkage group 13	12052624
69609	Z-linked	11.0073	21.8267	16.417	KQ556860.1	12598745	Linkage group 13	12598732
69614	Z-linked	7.77233	15.4913	11.6318	KQ556860.1	13163936	Linkage group 13	13164010
69616	Z-linked	8.984	20.9703	14.9772	KQ556860.1	13177402	Linkage group 13	13177448
69617	Z-linked	13.7643	33.2383	23.5013	KQ556860.1	13495909	Linkage group 13	13495749
69621	Z-linked	7.00833	14.9967	11.0025	KQ556860.1	13861258	Linkage group 21	17632119
69632	Z-linked	3.11333	6.14267	4.628	KQ556860.1	14383105	Linkage group 13	14094778
69635	Z-linked	5.16233	11.05	8.10617	KQ556860.1	14389786	Linkage group 13	14101486
75167	Z-linked	3.776	7.459	5.6175	KQ556854.1	4920641	Linkage group 6	5579925
75754	Z-linked	3.39367	6.68833	5.041	KQ556856.1	8280146	Linkage group 8	8300845
76387	Z-linked	4.62067	9.44867	7.03467	KQ556858.1	25537350	Linkage group 5	29702424
76519	Z-linked	3.27167	6.37533	4.8235	KQ556858.1	33465412	No hit	No hit
76855	Z-linked	2.55867	5.17467	3.86667	KQ556858.1	53210120	No hit	No hit
77578	Z-linked	2.515	7.41167	4.96333	KQ556860.1	10341828	Linkage group 13	10351062
77594	Z-linked	3.23533	7.67933	5.45733	KQ556860.1	11047533	Linkage group 13	11056211
77597	Z-linked	3.508	13.6553	8.58167	KQ556860.1	11442628	Linkage group 13	11450934
77601	Z-linked	9.63967	27.4777	18.5587	KQ556860.1	11548417	Linkage group 13	11556719
77618	Z-linked	1.894	4.33433	3.11417	KQ556860.1	13397446	Linkage group 13	13397258
77917	Z-linked	7.15067	15.747	11.4488	KQ556860.1	8665129	Linkage group 13	8673966
77922	Z-linked	2.95	8.63467	5.79233	KQ556860.1	9096407	Linkage group 13	9105275
77926	Z-linked	4.492	9.755	7.1235	KQ556860.1	9130561	Linkage group 13	9139380
77929	Z-linked	2.154	5.822	3.988	KQ556860.1	9203637	Linkage group 13	9212535
77935	Z-linked	5.70367	13.0367	9.37017	KQ556860.1	9456965	Linkage group 13	9466059
77937	Z-linked	4.18333	12.47	8.32667	KQ556860.1	9499560	Linkage group 13	9508627
77946	Z-linked	10.747	25.4187	18.0828	KQ556860.1	9766506	Linkage group 13	9775643
77953	Z-linked	5.915	14	9.9575	KQ556860.1	9897617	Linkage group 13	9906781
86517	Z-linked	3.03467	5.94633	4.4905	KQ556855.1	28037104	Linkage group 7	28215560
92417	Z-linked	3.33967	7.39833	5.369	KQ556856.1	20664412	Linkage group 8	20746670
92583	Z-linked	1.69133	6.56333	4.12733	KQ556856.1	4392375	Linkage group 8	4394938
93115	Z-linked	1.955	4.26867	3.11183	KQ556858.1	27305269	No hit	No hit
94074	Z-linked	2.497	4.85867	3.67783	KQ556860.1	22587950	Linkage group 13	21924579
97652	Z-linked	0.906667	6.414	3.66033	KQ556865.1	1579594	Linkage group 18	29170027
98019	Z-linked	0.829	5.38167	3.10533	KQ556846.1	12992515	Linkage group 21	13398355
100047	Z-linked	2.542	4.99367	3.76783	KQ556852.1	2802980	Linkage group 5	2798839
100334	Z-linked	2.03133	4.37567	3.2035	KQ556856.1	2184792	Linkage group 8	2264713
100962	Z-linked	4.51267	10.268	7.39033	KQ556860.1	22430512	Linkage group 13	21767179
103605	Z-linked	1.96033	10.2493	6.10483	KQ556846.1	20242763	Linkage group 21	20890025
103607	Z-linked	1.77667	12.808	7.29233	KQ556846.1	20410126	Linkage group 21	21057011
103610	Z-linked	3.92267	14.5413	9.232	KQ556846.1	21194214	Linkage group 21	21841843
103616	Z-linked	1.58567	10.891	6.23833	KQ556846.1	22019559	Linkage group 21	22710318
103617	Z-linked	2.98867	15.1067	9.04767	KQ556846.1	22416957	Linkage group 21	23107501
103870	Z-linked	2.44	5.09533	3.76767	KQ556864.1	1243099	Linkage group 17	1242394
103885	Z-linked	2.01733	4.33567	3.1765	KQ556864.1	1850989	Linkage group 17	1849668
103892	Z-linked	2.64767	7.25767	4.95267	KQ556864.1	3697857	Linkage group 17	3693932
103894	Z-linked	2.395	12.953	7.674	KQ556864.1	4158824	Linkage group 17	4154663
104306	Z-linked	3.20767	6.68967	4.94867	KQ556858.1	40762783	No hit	No hit
109583	Z-linked	5.38867	11.2753	8.332	KQ556857.1	4721297	Linkage group 9	4716377
109587	Z-linked	1.836	5.58833	3.71217	KQ556857.1	5203555	Linkage group 9	5198216
109611	Z-linked	2.907	5.96033	4.43367	KQ556857.1	7005586	Linkage group 9	7000125
113978	Z-linked	1.749	4.47167	3.11033	KQ556852.1	17824113	Linkage group 5	17698944
113982	Z-linked	1.86667	4.926	3.39633	KQ556852.1	21175253	Linkage group 5	21315639
139456	Z-linked	1.40733	4.61733	3.01233	KQ556841.1	22377181	Linkage group 1	23069273
