# Supplementary material for: Long-term experimental hybridisation results in the evolution of a new sex chromosome in swordtail fish
Source: Nat Commun. 2018 Dec 3;9:5136. doi: 10.1038/s41467-018-07648-2 (PMC6277394; doi:10.1038/s41467-018-07648-2)
Supplement: Supplementary file 7 — Supplementary Data 5 [file 41467_2018_7648_MOESM7_ESM.xlsx]

## Sheet: Suppl_Data_5
Supplementary Data 5. Summary statistics of the laboratory cross dataset used. Sample name, 5-base RAD barcode, sex (M=male, F=female), genetic class, total number of sequences before and after quality filtering, number of RAD loci detected and average coverage are shown for each of the 46 individuals. We obtained a total of 125 million (M) single-end sequences from one Illumina lane with read le…
Sampe_ID	Barcode	Sex	Genetic class	Total reads	Retained reads	RAD loci	Depths of Coverage (x)
Jp._163A_#3488_3861_M	CGCGC	M	Parental (X. maculatus)	3905655	3617571	60638	42.997
Jp._163A_#3488_3862_M	CGGCG	M	Parental (X. maculatus)	2489571	2180938	51511	28.7452
Jp._163A_#3488_3820_F	CGTAT	F	Parental (X. maculatus)	4136365	3761525	61238	43.3934
Jp._163A_#3488_3871_F	CTAGG	F	Parental (X. maculatus)	2452028	2244350	41221	38.113
h_III_#1337_3818_F	CTCTT	F	Parental (X. hellerii)	1733515	1424642	27907	24.0739
h_III_#1337_3819_M	CTTCC	M	Parental (X. hellerii)	2185739	1889676	28422	32.8748
h_III_klein_#1337_3853_M	GAAGC	M	Parental (X. hellerii)	2499591	2127419	35577	29.4753
h_III_gross_#1337_3854_M	GACTA	M	Parental (X. hellerii)	3212832	2877573	44057	32.661
F1_#4540_4259_F	GAGAT	F	First generation hybrid (F1)	4992639	4453490	68193	39.4797
F1_#4545_4260_F	GATCG	F	First generation hybrid (F1)	3518401	3230633	54512	35.445
F1_#4554_4261_F	GCATT	F	First generation hybrid (F1)	3428146	2894293	55582	30.6865
F1_#4557_4262_F	GCCGG	F	First generation hybrid (F1)	1875707	1633895	36347	26.2911
BC1_KN_2059_grun_3374_M	GCGCC	?	Backcross_1 (BC1_wt)	3283865	2959583	45462	35.6327
BC1_KN_2059_grun_3378_M	GCTAA	?	Backcross_1 (BC1_wt)	2853000	2493191	46438	28.3848
BC1_KN_2345_grun_3384_M	GGGGA	?	Backcross_1 (BC1_wt)	1649273	1483207	32491	23.6546
BC1_KN_2059_grun_3386_M	GGTTC	?	Backcross_1 (BC1_wt)	2945359	2637970	43027	33.2042
BC1_KN_2059_grun_3388_M	GTACA	?	Backcross_1 (BC1_wt)	2512187	2258955	42858	27.7275
BC1_KN_2059_grun_3298_M	GTCAC	?	Backcross_1 (BC1_wt)	2781637	2455328	46979	27.7719
BC1_KN_2059_grun_3700_M	GTGTG	?	Backcross_1 (BC1_wt)	1510293	1313192	32595	20.2487
BC1_KN_2059_malign_juv_3352_F	GTTGT	F	Backcross_1 (BC1_pigm)	2502938	2140023	37722	30.2183
BC1_KN_2059_malign_juv_3354_F	TTAAT	F	Backcross_1 (BC1_pigm)	2207255	1706824	38945	22.3667
BC1_KN_2059_malign_juv_3356_F	TTCCG	F	Backcross_1 (BC1_pigm)	2297838	1999067	41403	25.3874
BC1_KN_2059_malign_juv_3358_F	AAAAA	F	Backcross_1 (BC1_pigm)	3041406	2369183	45047	28.7548
BC1_KN_2059_malign_juv_3360_F	AATTT	F	Backcross_1 (BC1_pigm)	1584194	1150199	32602	17.3432
BC1_KN_2059_malign_juv_3362_F	ACACG	F	Backcross_1 (BC1_pigm)	1900489	1658825	48013	17.6695
BC1_KN_2059_malign_juv_3364_F	ACCAT	F	Backcross_1 (BC1_pigm)	2283663	1821952	34221	28.1036
BC1_KN_2059_malign_juv_3366_F	ACGTA	F	Backcross_1 (BC1_pigm)	1409456	1183365	37923	15.1674
BC1_KN_2059_malign_juv_3368_F	TTTTT	F	Backcross_1 (BC1_pigm)	1129966	878886	26468	15.4535
BCn_KN_407_grun_4163_M	AACCC	?	Backcross_100 (BC100_wt)	2170691	1854257	39310	22.3389
BCn_KN_407_grun_4099_M	AAGGG	?	Backcross_100 (BC100_wt)	2170230	1843859	38714	23.1853
BCn_KN_407_grun_4100_M	ACTGC	?	Backcross_100 (BC100_wt)	3872571	3429405	50606	33.3751
BCn_KN_407_grun_4102_M	AGCTG	?	Backcross_100 (BC100_wt)	3190749	2772918	44072	31.4335
BCn_KN_407_grun_4103_M	AGGAC	?	Backcross_100 (BC100_wt)	1819753	1603001	31728	24.5921
BCn_KN_407_grun_4104_M	AGTCA	?	Backcross_100 (BC100_wt)	2515241	2148708	44769	22.8284
BCn_KN_407_grun_4105_M	ATATC	?	Backcross_100 (BC100_wt)	2972525	2598327	43143	29.572
BCn_KN_407_grun_4106_M	ATCGA	?	Backcross_100 (BC100_wt)	2506231	2219616	38143	27.9073
BCn_KN_407_grun_4167_M	ATGCT	?	Backcross_100 (BC100_wt)	2725887	2241429	35647	30.8537
BCn_KN_407_rot_4157_F	ATTAG	F	Backcross_100 (BC100_pigm)	2504326	2116264	42212	24.1379
BCn_KN_407_rot_4159_F	CACAG	F	Backcross_100 (BC100_pigm)	3378675	3078026	47128	32.4412
BCn_KN_407_rot_4160_F	CAGTC	F	Backcross_100 (BC100_pigm)	1793511	1531879	32375	22.11
BCn_KN_407_rot_4161_F	CATGA	F	Backcross_100 (BC100_pigm)	3310790	2868311	44741	31.8198
BCn_KN_407_rot_4162_F	CCAAC	F	Backcross_100 (BC100_pigm)	1911865	1607348	30255	25.3155
BCn_KN_407_rot_4163_F	CCCCA	F	Backcross_100 (BC100_pigm)	2947871	2662993	46885	27.9287
BCn_KN_407_rot_4164_F	CCGGT	F	Backcross_100 (BC100_pigm)	2773941	2429021	34993	34.4786
BCn_KN_407_rot_4165_F	CCTTG	F	Backcross_100 (BC100_pigm)	1962281	1668953	33466	23.781
BCn_KN_407_rot_4166_F	CGATA	F	Backcross_100 (BC100_pigm)	3886275	3521349	46967	37.1634
